# Supplementary material for: Human coelomic fluid investigation: A MS-based analytical approach to prenatal screening
Source: Sci Rep. 2018 Jul 20;8:10973. doi: 10.1038/s41598-018-29384-9 (PMC6054674; doi:10.1038/s41598-018-29384-9)
Supplement: Supplementary file 2 — Electronic supplementary material [file 41598_2018_29384_MOESM2_ESM.xlsx]

## Sheet: Biological Process (GO)
#pathway ID	pathway description	observed gene count	false discovery rate	matching proteins in your network (IDs)	matching proteins in your network (labels)
GO.0010499	proteasomal ubiquitin-independent protein catabolic process	9	3.88e-12	ENSP00000044462,ENSP00000216455,ENSP00000223321,ENSP00000261479,ENSP00000262193,ENSP00000270586,ENSP00000271308,ENSP00000362334,ENSP00000414359	PSMA1,PSMA2,PSMA3,PSMA4,PSMA5,PSMA6,PSMB1,PSMB2,PSMB6
GO.0002479	antigen processing and presentation of exogenous peptide antigen via MHC class I, TAP-dependent	11	3.03e-11	ENSP00000044462,ENSP00000216455,ENSP00000216802,ENSP00000223321,ENSP00000261479,ENSP00000262193,ENSP00000270586,ENSP00000271308,ENSP00000362334,ENSP00000401802,ENSP00000414359	PSMA1,PSMA2,PSMA3,PSMA4,PSMA5,PSMA6,PSMB1,PSMB2,PSMB6,PSMC6,PSME2
GO.0006521	regulation of cellular amino acid metabolic process	11	3.03e-11	ENSP00000044462,ENSP00000216455,ENSP00000216802,ENSP00000223321,ENSP00000261479,ENSP00000262193,ENSP00000270586,ENSP00000271308,ENSP00000362334,ENSP00000401802,ENSP00000414359	PSMA1,PSMA2,PSMA3,PSMA4,PSMA5,PSMA6,PSMB1,PSMB2,PSMB6,PSMC6,PSME2
GO.0006977	DNA damage response, signal transduction by p53 class mediator resulting in cell cycle arrest	11	3.03e-11	ENSP00000044462,ENSP00000216455,ENSP00000216802,ENSP00000223321,ENSP00000261479,ENSP00000262193,ENSP00000270586,ENSP00000271308,ENSP00000362334,ENSP00000401802,ENSP00000414359	PSMA1,PSMA2,PSMA3,PSMA4,PSMA5,PSMA6,PSMB1,PSMB2,PSMB6,PSMC6,PSME2
GO.0051437	positive regulation of ubiquitin-protein ligase activity involved in regulation of mitotic cell cycle transition	11	3.82e-11	ENSP00000044462,ENSP00000216455,ENSP00000216802,ENSP00000223321,ENSP00000261479,ENSP00000262193,ENSP00000270586,ENSP00000271308,ENSP00000362334,ENSP00000401802,ENSP00000414359	PSMA1,PSMA2,PSMA3,PSMA4,PSMA5,PSMA6,PSMB1,PSMB2,PSMB6,PSMC6,PSME2
GO.0031571	mitotic G1 DNA damage checkpoint	11	6.3e-11	ENSP00000044462,ENSP00000216455,ENSP00000216802,ENSP00000223321,ENSP00000261479,ENSP00000262193,ENSP00000270586,ENSP00000271308,ENSP00000362334,ENSP00000401802,ENSP00000414359	PSMA1,PSMA2,PSMA3,PSMA4,PSMA5,PSMA6,PSMB1,PSMB2,PSMB6,PSMC6,PSME2
GO.2000134	negative regulation of G1/S transition of mitotic cell cycle	12	6.3e-11	ENSP00000044462,ENSP00000216455,ENSP00000216802,ENSP00000223321,ENSP00000261479,ENSP00000262193,ENSP00000270586,ENSP00000271308,ENSP00000277554,ENSP00000362334,ENSP00000401802,ENSP00000414359	NACC2,PSMA1,PSMA2,PSMA3,PSMA4,PSMA5,PSMA6,PSMB1,PSMB2,PSMB6,PSMC6,PSME2
GO.0044774	mitotic DNA integrity checkpoint	12	6.41e-11	ENSP00000044462,ENSP00000216455,ENSP00000216802,ENSP00000223321,ENSP00000261479,ENSP00000262193,ENSP00000268138,ENSP00000270586,ENSP00000271308,ENSP00000362334,ENSP00000401802,ENSP00000414359	PSMA1,PSMA2,PSMA3,PSMA4,PSMA5,PSMA6,PSMB1,PSMB2,PSMB6,PSMC6,PSME2,TICRR
GO.0051436	negative regulation of ubiquitin-protein ligase activity involved in mitotic cell cycle	11	1.01e-10	ENSP00000044462,ENSP00000216455,ENSP00000216802,ENSP00000223321,ENSP00000261479,ENSP00000262193,ENSP00000270586,ENSP00000271308,ENSP00000362334,ENSP00000401802,ENSP00000414359	PSMA1,PSMA2,PSMA3,PSMA4,PSMA5,PSMA6,PSMB1,PSMB2,PSMB6,PSMC6,PSME2
GO.0031145	anaphase-promoting complex-dependent proteasomal ubiquitin-dependent protein catabolic process	11	1.11e-10	ENSP00000044462,ENSP00000216455,ENSP00000216802,ENSP00000223321,ENSP00000261479,ENSP00000262193,ENSP00000270586,ENSP00000271308,ENSP00000362334,ENSP00000401802,ENSP00000414359	PSMA1,PSMA2,PSMA3,PSMA4,PSMA5,PSMA6,PSMB1,PSMB2,PSMB6,PSMC6,PSME2
GO.0045862	positive regulation of proteolysis	17	2.52e-10	ENSP00000044462,ENSP00000216455,ENSP00000216802,ENSP00000220166,ENSP00000223321,ENSP00000233893,ENSP00000245907,ENSP00000261479,ENSP00000262193,ENSP00000270586,ENSP00000271308,ENSP00000298910,ENSP00000340019,ENSP00000346839,ENSP00000362334,ENSP00000401802,ENSP00000414359	C3,CTSH,FN1,HSPD1,HSPE1,LRRK2,PSMA1,PSMA2,PSMA3,PSMA4,PSMA5,PSMA6,PSMB1,PSMB2,PSMB6,PSMC6,PSME2
GO.1901991	negative regulation of mitotic cell cycle phase transition	13	2.52e-10	ENSP00000044462,ENSP00000216455,ENSP00000216802,ENSP00000223321,ENSP00000261479,ENSP00000262193,ENSP00000268138,ENSP00000270586,ENSP00000271308,ENSP00000277554,ENSP00000362334,ENSP00000401802,ENSP00000414359	NACC2,PSMA1,PSMA2,PSMA3,PSMA4,PSMA5,PSMA6,PSMB1,PSMB2,PSMB6,PSMC6,PSME2,TICRR
GO.0090263	positive regulation of canonical Wnt signaling pathway	12	4.45e-10	ENSP00000044462,ENSP00000216455,ENSP00000216802,ENSP00000223321,ENSP00000225964,ENSP00000261479,ENSP00000262193,ENSP00000270586,ENSP00000271308,ENSP00000362334,ENSP00000401802,ENSP00000414359	COL1A1,PSMA1,PSMA2,PSMA3,PSMA4,PSMA5,PSMA6,PSMB1,PSMB2,PSMB6,PSMC6,PSME2
GO.0090090	negative regulation of canonical Wnt signaling pathway	12	2.59e-09	ENSP00000044462,ENSP00000216455,ENSP00000216802,ENSP00000223321,ENSP00000261479,ENSP00000262193,ENSP00000270586,ENSP00000271308,ENSP00000286574,ENSP00000362334,ENSP00000401802,ENSP00000414359	PSMA1,PSMA2,PSMA3,PSMA4,PSMA5,PSMA6,PSMB1,PSMB2,PSMB6,PSMC6,PSME2,WIF1
GO.1903052	positive regulation of proteolysis involved in cellular protein catabolic process	12	3.21e-09	ENSP00000044462,ENSP00000216455,ENSP00000216802,ENSP00000223321,ENSP00000261479,ENSP00000262193,ENSP00000270586,ENSP00000271308,ENSP00000298910,ENSP00000362334,ENSP00000401802,ENSP00000414359	LRRK2,PSMA1,PSMA2,PSMA3,PSMA4,PSMA5,PSMA6,PSMB1,PSMB2,PSMB6,PSMC6,PSME2
GO.0002223	stimulatory C-type lectin receptor signaling pathway	11	3.88e-09	ENSP00000044462,ENSP00000216455,ENSP00000216802,ENSP00000223321,ENSP00000261479,ENSP00000262193,ENSP00000270586,ENSP00000271308,ENSP00000362334,ENSP00000401802,ENSP00000414359	PSMA1,PSMA2,PSMA3,PSMA4,PSMA5,PSMA6,PSMB1,PSMB2,PSMB6,PSMC6,PSME2
GO.0031398	positive regulation of protein ubiquitination	12	5.46e-09	ENSP00000044462,ENSP00000216455,ENSP00000216802,ENSP00000223321,ENSP00000261479,ENSP00000262193,ENSP00000270586,ENSP00000271308,ENSP00000298910,ENSP00000362334,ENSP00000401802,ENSP00000414359	LRRK2,PSMA1,PSMA2,PSMA3,PSMA4,PSMA5,PSMA6,PSMB1,PSMB2,PSMB6,PSMC6,PSME2
GO.0000082	G1/S transition of mitotic cell cycle	12	8.19e-09	ENSP00000044462,ENSP00000216455,ENSP00000216802,ENSP00000223321,ENSP00000261479,ENSP00000262193,ENSP00000270586,ENSP00000271308,ENSP00000354945,ENSP00000362334,ENSP00000401802,ENSP00000414359	MCM10,PSMA1,PSMA2,PSMA3,PSMA4,PSMA5,PSMA6,PSMB1,PSMB2,PSMB6,PSMC6,PSME2
GO.0060828	regulation of canonical Wnt signaling pathway	13	1.18e-08	ENSP00000044462,ENSP00000216455,ENSP00000216802,ENSP00000223321,ENSP00000225964,ENSP00000261479,ENSP00000262193,ENSP00000270586,ENSP00000271308,ENSP00000286574,ENSP00000362334,ENSP00000401802,ENSP00000414359	COL1A1,PSMA1,PSMA2,PSMA3,PSMA4,PSMA5,PSMA6,PSMB1,PSMB2,PSMB6,PSMC6,PSME2,WIF1
GO.0031396	regulation of protein ubiquitination	13	2.14e-08	ENSP00000044462,ENSP00000216455,ENSP00000216802,ENSP00000223321,ENSP00000261479,ENSP00000262193,ENSP00000270586,ENSP00000271308,ENSP00000298910,ENSP00000356437,ENSP00000362334,ENSP00000401802,ENSP00000414359	LRRK2,PSMA1,PSMA2,PSMA3,PSMA4,PSMA5,PSMA6,PSMB1,PSMB2,PSMB6,PSMC6,PSME2,SASH1
GO.0010565	regulation of cellular ketone metabolic process	12	2.17e-08	ENSP00000044462,ENSP00000216455,ENSP00000216802,ENSP00000223321,ENSP00000261479,ENSP00000262193,ENSP00000270586,ENSP00000271308,ENSP00000355627,ENSP00000362334,ENSP00000401802,ENSP00000414359	AGT,PSMA1,PSMA2,PSMA3,PSMA4,PSMA5,PSMA6,PSMB1,PSMB2,PSMB6,PSMC6,PSME2
GO.0030162	regulation of proteolysis	20	2.89e-08	ENSP00000044462,ENSP00000216455,ENSP00000216802,ENSP00000220166,ENSP00000223321,ENSP00000233893,ENSP00000261479,ENSP00000262193,ENSP00000265023,ENSP00000270586,ENSP00000271308,ENSP00000298910,ENSP00000340019,ENSP00000346839,ENSP00000355627,ENSP00000356671,ENSP00000362334,ENSP00000393887,ENSP00000401802,ENSP00000414359	AGT,AHSG,CTSH,FN1,HSPD1,HSPE1,KNG1,LRRK2,PSMA1,PSMA2,PSMA3,PSMA4,PSMA5,PSMA6,PSMB1,PSMB2,PSMB6,PSMC6,PSME2,SERPINC1
GO.0000209	protein polyubiquitination	12	3e-08	ENSP00000044462,ENSP00000216455,ENSP00000216802,ENSP00000223321,ENSP00000261479,ENSP00000262193,ENSP00000270586,ENSP00000271308,ENSP00000356437,ENSP00000362334,ENSP00000401802,ENSP00000414359	PSMA1,PSMA2,PSMA3,PSMA4,PSMA5,PSMA6,PSMB1,PSMB2,PSMB6,PSMC6,PSME2,SASH1
GO.0019882	antigen processing and presentation	12	3.92e-08	ENSP00000044462,ENSP00000216455,ENSP00000216802,ENSP00000220166,ENSP00000223321,ENSP00000261479,ENSP00000262193,ENSP00000270586,ENSP00000271308,ENSP00000362334,ENSP00000401802,ENSP00000414359	CTSH,PSMA1,PSMA2,PSMA3,PSMA4,PSMA5,PSMA6,PSMB1,PSMB2,PSMB6,PSMC6,PSME2
GO.0002758	innate immune response-activating signal transduction	12	2.09e-07	ENSP00000044462,ENSP00000216455,ENSP00000216802,ENSP00000223321,ENSP00000261479,ENSP00000262193,ENSP00000270586,ENSP00000271308,ENSP00000340019,ENSP00000362334,ENSP00000401802,ENSP00000414359	HSPD1,PSMA1,PSMA2,PSMA3,PSMA4,PSMA5,PSMA6,PSMB1,PSMB2,PSMB6,PSMC6,PSME2
GO.0031349	positive regulation of defense response	14	2.7e-07	ENSP00000044462,ENSP00000216455,ENSP00000216802,ENSP00000223321,ENSP00000245907,ENSP00000261479,ENSP00000262193,ENSP00000270586,ENSP00000271308,ENSP00000340019,ENSP00000355627,ENSP00000362334,ENSP00000401802,ENSP00000414359	AGT,C3,HSPD1,PSMA1,PSMA2,PSMA3,PSMA4,PSMA5,PSMA6,PSMB1,PSMB2,PSMB6,PSMC6,PSME2
GO.0044772	mitotic cell cycle phase transition	13	4.09e-07	ENSP00000044462,ENSP00000216455,ENSP00000216802,ENSP00000223321,ENSP00000261479,ENSP00000262193,ENSP00000270586,ENSP00000271308,ENSP00000283645,ENSP00000354945,ENSP00000362334,ENSP00000401802,ENSP00000414359	MCM10,PSMA1,PSMA2,PSMA3,PSMA4,PSMA5,PSMA6,PSMB1,PSMB2,PSMB6,PSMC6,PSME2,TUBGCP5
GO.0051248	negative regulation of protein metabolic process	21	6.73e-07	ENSP00000044462,ENSP00000216455,ENSP00000216802,ENSP00000223321,ENSP00000245907,ENSP00000261479,ENSP00000262193,ENSP00000265023,ENSP00000270586,ENSP00000271308,ENSP00000297954,ENSP00000298910,ENSP00000355627,ENSP00000356671,ENSP00000362334,ENSP00000367705,ENSP00000376204,ENSP00000383911,ENSP00000393887,ENSP00000401802,ENSP00000414359	AGT,AHSG,ASH1L,BCOR,C3,KNG1,LRRK2,PSMA1,PSMA2,PSMA3,PSMA4,PSMA5,PSMA6,PSMB1,PSMB2,PSMB6,PSMC6,PSME2,SERPINC1,UBAC2,WNK2
GO.0032269	negative regulation of cellular protein metabolic process	20	1.23e-06	ENSP00000044462,ENSP00000216455,ENSP00000216802,ENSP00000223321,ENSP00000245907,ENSP00000261479,ENSP00000262193,ENSP00000265023,ENSP00000270586,ENSP00000271308,ENSP00000297954,ENSP00000298910,ENSP00000355627,ENSP00000356671,ENSP00000362334,ENSP00000367705,ENSP00000376204,ENSP00000393887,ENSP00000401802,ENSP00000414359	AGT,AHSG,ASH1L,BCOR,C3,KNG1,LRRK2,PSMA1,PSMA2,PSMA3,PSMA4,PSMA5,PSMA6,PSMB1,PSMB2,PSMB6,PSMC6,PSME2,SERPINC1,WNK2
GO.0048585	negative regulation of response to stimulus	23	1.61e-06	ENSP00000044462,ENSP00000216455,ENSP00000216802,ENSP00000223321,ENSP00000247665,ENSP00000261479,ENSP00000262193,ENSP00000265023,ENSP00000270586,ENSP00000271308,ENSP00000286574,ENSP00000297954,ENSP00000298910,ENSP00000306099,ENSP00000355627,ENSP00000356671,ENSP00000362334,ENSP00000376204,ENSP00000383911,ENSP00000384222,ENSP00000393887,ENSP00000401802,ENSP00000414359	AGT,AHSG,ASH1L,FGB,KNG1,LRRK2,PHPT1,PSMA1,PSMA2,PSMA3,PSMA4,PSMA5,PSMA6,PSMB1,PSMB2,PSMB6,PSMC6,PSME2,SERPINC1,UBAC2,WIF1,WNK2,WWC2
GO.0045786	negative regulation of cell cycle	14	2.64e-06	ENSP00000044462,ENSP00000216455,ENSP00000216802,ENSP00000223321,ENSP00000230056,ENSP00000261479,ENSP00000262193,ENSP00000268138,ENSP00000270586,ENSP00000271308,ENSP00000277554,ENSP00000362334,ENSP00000401802,ENSP00000414359	GMNN,NACC2,PSMA1,PSMA2,PSMA3,PSMA4,PSMA5,PSMA6,PSMB1,PSMB2,PSMB6,PSMC6,PSME2,TICRR
GO.0009968	negative regulation of signal transduction	20	4.96e-06	ENSP00000044462,ENSP00000216455,ENSP00000216802,ENSP00000223321,ENSP00000247665,ENSP00000261479,ENSP00000262193,ENSP00000270586,ENSP00000271308,ENSP00000286574,ENSP00000297954,ENSP00000298910,ENSP00000306099,ENSP00000355627,ENSP00000362334,ENSP00000376204,ENSP00000384222,ENSP00000393887,ENSP00000401802,ENSP00000414359	AGT,AHSG,ASH1L,FGB,LRRK2,PHPT1,PSMA1,PSMA2,PSMA3,PSMA4,PSMA5,PSMA6,PSMB1,PSMB2,PSMB6,PSMC6,PSME2,WIF1,WNK2,WWC2
GO.0051348	negative regulation of transferase activity	12	5.01e-06	ENSP00000044462,ENSP00000216455,ENSP00000216802,ENSP00000223321,ENSP00000247665,ENSP00000261479,ENSP00000262193,ENSP00000270586,ENSP00000271308,ENSP00000362334,ENSP00000401802,ENSP00000414359	PHPT1,PSMA1,PSMA2,PSMA3,PSMA4,PSMA5,PSMA6,PSMB1,PSMB2,PSMB6,PSMC6,PSME2
GO.0051347	positive regulation of transferase activity	15	5.86e-06	ENSP00000044462,ENSP00000216455,ENSP00000216802,ENSP00000223321,ENSP00000261479,ENSP00000262193,ENSP00000270586,ENSP00000271308,ENSP00000298910,ENSP00000356437,ENSP00000361214,ENSP00000362334,ENSP00000385834,ENSP00000401802,ENSP00000414359	LRRK2,NRG3,PSMA1,PSMA2,PSMA3,PSMA4,PSMA5,PSMA6,PSMB1,PSMB2,PSMB6,PSMC6,PSME2,SASH1,TF
GO.0080134	regulation of response to stress	23	5.93e-06	ENSP00000044462,ENSP00000216455,ENSP00000216802,ENSP00000223321,ENSP00000261479,ENSP00000262193,ENSP00000265023,ENSP00000270586,ENSP00000271308,ENSP00000277554,ENSP00000298910,ENSP00000306099,ENSP00000340019,ENSP00000355627,ENSP00000356437,ENSP00000356671,ENSP00000362334,ENSP00000376204,ENSP00000383911,ENSP00000385834,ENSP00000393887,ENSP00000401802,ENSP00000414359	AGT,AHSG,ASH1L,FGB,HSPD1,KNG1,LRRK2,NACC2,PSMA1,PSMA2,PSMA3,PSMA4,PSMA5,PSMA6,PSMB1,PSMB2,PSMB6,PSMC6,PSME2,SASH1,SERPINC1,TF,UBAC2
GO.0031400	negative regulation of protein modification process	15	7.25e-06	ENSP00000044462,ENSP00000216455,ENSP00000216802,ENSP00000223321,ENSP00000261479,ENSP00000262193,ENSP00000270586,ENSP00000271308,ENSP00000297954,ENSP00000298910,ENSP00000362334,ENSP00000367705,ENSP00000376204,ENSP00000401802,ENSP00000414359	ASH1L,BCOR,LRRK2,PSMA1,PSMA2,PSMA3,PSMA4,PSMA5,PSMA6,PSMB1,PSMB2,PSMB6,PSMC6,PSME2,WNK2
GO.0042176	regulation of protein catabolic process	13	9.85e-06	ENSP00000044462,ENSP00000216455,ENSP00000216802,ENSP00000223321,ENSP00000261479,ENSP00000262193,ENSP00000270586,ENSP00000271308,ENSP00000298910,ENSP00000362334,ENSP00000383911,ENSP00000401802,ENSP00000414359	LRRK2,PSMA1,PSMA2,PSMA3,PSMA4,PSMA5,PSMA6,PSMB1,PSMB2,PSMB6,PSMC6,PSME2,UBAC2

## Sheet: Molecular Function (GO)
#pathway ID	pathway description	observed gene count	false discovery rate	matching proteins in your network (IDs)	matching proteins in your network (labels)
GO.0004298	threonine-type endopeptidase activity	9	3.32e-13	ENSP00000044462,ENSP00000216455,ENSP00000223321,ENSP00000261479,ENSP00000262193,ENSP00000270586,ENSP00000271308,ENSP00000362334,ENSP00000414359	PSMA1,PSMA2,PSMA3,PSMA4,PSMA5,PSMA6,PSMB1,PSMB2,PSMB6
GO.0004175	endopeptidase activity	11	0.00541	ENSP00000044462,ENSP00000216455,ENSP00000220166,ENSP00000223321,ENSP00000261479,ENSP00000262193,ENSP00000270586,ENSP00000271308,ENSP00000362334,ENSP00000400882,ENSP00000414359	CAPNS2,CTSH,PSMA1,PSMA2,PSMA3,PSMA4,PSMA5,PSMA6,PSMB1,PSMB2,PSMB6
GO.0070011	peptidase activity, acting on L-amino acid peptides	12	0.00551	ENSP00000044462,ENSP00000216455,ENSP00000220166,ENSP00000223321,ENSP00000261479,ENSP00000262193,ENSP00000270586,ENSP00000271308,ENSP00000362334,ENSP00000367001,ENSP00000400882,ENSP00000414359	CAPNS2,CTSH,DPP6,PSMA1,PSMA2,PSMA3,PSMA4,PSMA5,PSMA6,PSMB1,PSMB2,PSMB6
GO.0051087	chaperone binding	5	0.00615	ENSP00000233893,ENSP00000264613,ENSP00000295897,ENSP00000306099,ENSP00000340019	ALB,CP,FGB,HSPD1,HSPE1

## Sheet: Cellular Component (GO)
#pathway ID	pathway description	observed gene count	false discovery rate	matching proteins in your network (IDs)	matching proteins in your network (labels)
GO.0019773	proteasome core complex, alpha-subunit complex	6	1.5e-09	ENSP00000044462,ENSP00000216455,ENSP00000223321,ENSP00000261479,ENSP00000271308,ENSP00000414359	PSMA1,PSMA2,PSMA3,PSMA4,PSMA5,PSMA6
GO.0072562	blood microparticle	10	7.86e-08	ENSP00000245907,ENSP00000264613,ENSP00000265023,ENSP00000295897,ENSP00000306099,ENSP00000346839,ENSP00000355627,ENSP00000356671,ENSP00000385834,ENSP00000393887	AGT,AHSG,ALB,C3,CP,FGB,FN1,KNG1,SERPINC1,TF
GO.0070062	extracellular exosome	37	1.7e-07	ENSP00000044462,ENSP00000216455,ENSP00000216802,ENSP00000220166,ENSP00000223321,ENSP00000233893,ENSP00000245907,ENSP00000247665,ENSP00000252242,ENSP00000262193,ENSP00000264613,ENSP00000265023,ENSP00000270586,ENSP00000271308,ENSP00000293350,ENSP00000295897,ENSP00000298910,ENSP00000300283,ENSP00000306099,ENSP00000307599,ENSP00000308117,ENSP00000333769,ENSP00000340019,ENSP00000346839,ENSP00000353654…	AGT,AHSG,ALB,ALDH16A1,ASH1L,BSG,C3,CD248,CKMT1B,COL4A2,CP,CTSH,DPP6,FGB,FN1,GPR180,HSPD1,HSPE1,HSPG2,KNG1,KRT5,LRRK2,PHPT1,PSMA1,PSMA2,PSMA3,PSMA4,PSMA5,PSMB1,PSMB2,PSMB6,PSMC6,PSME2,SCN11A,SERPINC1,SH3D21,TF
GO.0005576	extracellular region	46	6.12e-07	ENSP00000044462,ENSP00000216455,ENSP00000216802,ENSP00000220166,ENSP00000223321,ENSP00000225964,ENSP00000233893,ENSP00000245907,ENSP00000246895,ENSP00000247665,ENSP00000252242,ENSP00000259213,ENSP00000262193,ENSP00000264613,ENSP00000265023,ENSP00000265077,ENSP00000270586,ENSP00000271308,ENSP00000286574,ENSP00000293350,ENSP00000295897,ENSP00000298910,ENSP00000300283,ENSP00000305426,ENSP00000306099…	AGT,AHSG,ALB,ALDH16A1,ASH1L,BSG,C3,CD248,CDH8,CKMT1B,COL1A1,COL4A2,CP,CTSH,DPP6,FGB,FN1,GPR180,HSPD1,HSPE1,IL36B,KNG1,KRT5,LRRK2,MEGF6,NRG3,PHPT1,PSMA1,PSMA2,PSMA3,PSMA4,PSMA5,PSMB1,PSMB2,PSMB6,PSMC6,PSME2,SCN11A,SERPINC1,SH3D21,STATH,SVEP1,TF,TUB,VCAN,WIF1
GO.0005839	proteasome core complex	5	6.12e-07	ENSP00000216455,ENSP00000261479,ENSP00000262193,ENSP00000270586,ENSP00000362334	PSMA3,PSMA6,PSMB1,PSMB2,PSMB6
GO.0044421	extracellular region part	41	1.37e-06	ENSP00000044462,ENSP00000216455,ENSP00000216802,ENSP00000220166,ENSP00000220616,ENSP00000223321,ENSP00000225964,ENSP00000233893,ENSP00000245907,ENSP00000247665,ENSP00000252242,ENSP00000259213,ENSP00000262193,ENSP00000264613,ENSP00000265023,ENSP00000265077,ENSP00000270586,ENSP00000271308,ENSP00000293350,ENSP00000295897,ENSP00000298910,ENSP00000300283,ENSP00000306099,ENSP00000307599,ENSP00000308117…	AGT,AHSG,ALB,ALDH16A1,ASH1L,BSG,C3,CD248,CKMT1B,COL1A1,COL4A2,CP,CTSH,DPP6,FGB,FN1,GPR180,HSPD1,HSPE1,IL36B,KNG1,KRT5,LRRK2,NRG3,PHPT1,PSMA1,PSMA2,PSMA3,PSMA4,PSMA5,PSMB1,PSMB2,PSMB6,PSMC6,PSME2,SCN11A,SERPINC1,SH3D21,TF,TG,VCAN
GO.0031982	vesicle	39	5.38e-06	ENSP00000044462,ENSP00000216455,ENSP00000216802,ENSP00000220166,ENSP00000221973,ENSP00000223321,ENSP00000225964,ENSP00000233893,ENSP00000245907,ENSP00000247665,ENSP00000252242,ENSP00000262193,ENSP00000264613,ENSP00000265023,ENSP00000270586,ENSP00000271308,ENSP00000293350,ENSP00000295897,ENSP00000298910,ENSP00000300283,ENSP00000306099,ENSP00000307599,ENSP00000308117,ENSP00000340019,ENSP00000346839…	AGT,AHSG,ALB,ALDH16A1,ASH1L,C3,CADPS2,CD248,CKMT1B,COL1A1,COL4A2,CP,CTSH,DPP6,FGB,FN1,GPR180,HSPD1,HSPE1,HSPG2,KNG1,KRT5,LIM2,LRRK2,PHPT1,PSMA1,PSMA2,PSMA3,PSMA4,PSMA5,PSMB1,PSMB2,PSMB6,PSMC6,PSME2,SCN11A,SERPINC1,SH3D21,TF
GO.0031988	membrane-bounded vesicle	38	7.3e-06	ENSP00000044462,ENSP00000216455,ENSP00000216802,ENSP00000220166,ENSP00000223321,ENSP00000225964,ENSP00000233893,ENSP00000245907,ENSP00000247665,ENSP00000252242,ENSP00000262193,ENSP00000264613,ENSP00000265023,ENSP00000270586,ENSP00000271308,ENSP00000293350,ENSP00000295897,ENSP00000298910,ENSP00000300283,ENSP00000306099,ENSP00000307599,ENSP00000308117,ENSP00000340019,ENSP00000346839,ENSP00000353654…	AGT,AHSG,ALB,ALDH16A1,ASH1L,C3,CADPS2,CD248,CKMT1B,COL1A1,COL4A2,CP,CTSH,DPP6,FGB,FN1,GPR180,HSPD1,HSPE1,HSPG2,KNG1,KRT5,LRRK2,PHPT1,PSMA1,PSMA2,PSMA3,PSMA4,PSMA5,PSMB1,PSMB2,PSMB6,PSMC6,PSME2,SCN11A,SERPINC1,SH3D21,TF
GO.0000502	proteasome complex	6	4.47e-05	ENSP00000216455,ENSP00000261479,ENSP00000262193,ENSP00000270586,ENSP00000362334,ENSP00000401802	PSMA3,PSMA6,PSMB1,PSMB2,PSMB6,PSMC6

## Sheet: INTERPRO Protein 
#pathway ID	pathway description	observed gene count	false discovery rate	matching proteins in your network (IDs)	matching proteins in your network (labels)
IPR001353	Proteasome, subunit alpha/beta	9	3.01e-13	ENSP00000044462,ENSP00000216455,ENSP00000223321,ENSP00000261479,ENSP00000262193,ENSP00000270586,ENSP00000271308,ENSP00000362334,ENSP00000414359	PSMA1,PSMA2,PSMA3,PSMA4,PSMA5,PSMA6,PSMB1,PSMB2,PSMB6
IPR029055	Nucleophile aminohydrolases, N-terminal	9	1.51e-12	ENSP00000044462,ENSP00000216455,ENSP00000223321,ENSP00000261479,ENSP00000262193,ENSP00000270586,ENSP00000271308,ENSP00000362334,ENSP00000414359	PSMA1,PSMA2,PSMA3,PSMA4,PSMA5,PSMA6,PSMB1,PSMB2,PSMB6
IPR023332	Proteasome A-type subunit	6	1.64e-10	ENSP00000044462,ENSP00000216455,ENSP00000223321,ENSP00000261479,ENSP00000271308,ENSP00000414359	PSMA1,PSMA2,PSMA3,PSMA4,PSMA5,PSMA6
IPR000426	Proteasome alpha-subunit, N-terminal domain	6	4.89e-10	ENSP00000044462,ENSP00000216455,ENSP00000223321,ENSP00000261479,ENSP00000271308,ENSP00000414359	PSMA1,PSMA2,PSMA3,PSMA4,PSMA5,PSMA6
IPR016050	Proteasome beta-type subunit, conserved site	4	0.000135	ENSP00000044462,ENSP00000262193,ENSP00000270586,ENSP00000362334	PSMA4,PSMB1,PSMB2,PSMB6
IPR023333	Proteasome B-type subunit	3	0.00963	ENSP00000262193,ENSP00000270586,ENSP00000362334	PSMB1,PSMB2,PSMB6
